# Supplementary material for: Novel Disulfiram Derivatives as ALDH1a1-Selective Inhibitors
Source: Molecules. 2022 Jan 12;27(2):480. doi: 10.3390/molecules27020480 (PMC8778300; doi:10.3390/molecules27020480)
Supplement: Supplementary file 1 [file molecules-27-00480-s001.zip]

Archive with 1 entries (1 files):
- molecules-1534918-supplementary.pdf
